# Supplementary material for: Inhibition of the JAK and MEK Pathways Limits Mitochondrial ROS Production in Human Saphenous Vein Smooth Muscle Cells
Source: Cells. 2026 Jan 15;15(2):159. doi: 10.3390/cells15020159 (PMC12839968; doi:10.3390/cells15020159)
Supplement: Supplementary file 1 [file cells-15-00159-s001.zip]

Archive with 1 entries (1 files):
- cells-4055457-supplementary.pdf
